# Supplementary material for: Using an Interpretable Amino Acid-Based Machine Learning Method to Enhance the Diagnosis of Major Depressive Disorder
Source: J Clin Med. 2024 Feb 21;13(5):1222. doi: 10.3390/jcm13051222 (PMC10931723; doi:10.3390/jcm13051222)
Supplement: Supplementary file 1 [file jcm-13-01222-s001.zip]

Archive with 1 entries (1 files):
- jcm-2835009-supplementary.pdf
